# Supplementary material for: MaSMG7-Mediated Degradation of MaERF12 Facilitates Fusarium oxysporum f. sp. cubense Tropical Race 4 Infection in Musa acuminata
Source: Int J Mol Sci. 2024 Mar 18;25(6):3420. doi: 10.3390/ijms25063420 (PMC10970408; doi:10.3390/ijms25063420)
Supplement: Supplementary file 1 [file ijms-25-03420-s001.zip › Table S1.Analysis of differentially expressed genes (DEGs) of AP2ERF family genes in BX and ZJ6.xlsx]

## Sheet: Sheet1
gene_id	BX-18h	BX-32h	BX-56h	ZJ6-18h	ZJ6-32h	ZJ6-56h
MaAP2-1	4.56166	5.70134	3.61486	1.27147	1.93519	0.842073
MaAP2-2	4.75534	5.52977	3.97147	1.94219	3.3036	2.7528
MaAP2-3	0.736914	0.120667	-0.0755388	0.866948	-0.439974	-2.12968
MaAP2-4	3.28669	-1.10658	-1.40202	-7.58867	-7.01757	-4.39231
MaAP2-5	1.32406	0.425502	0.214834	-3.82583	-4.33798	-4.55059
MaAP2-6	-3.77483	-6.86504	-2.94352	-0.471328	-1.6418	-1.2333
MaAP2-7	-1.6312	-3.60281	-2.37171	3.1853	3.68432	0.0179807
MaAP2-8	0.529385	0.695333	0.356792	-2.95006	-2.83852	-2.53766
MaAP2-9	0.69615	0.326652	-0.00891998	-1.75645	-0.223506	-0.219356
MaAP2-10	-5.11264	-4.14157	-0.488696	-1.01429	1.17826	0
MaAP2-11	-0.473883	-2.32808	-0.417634	-2.19871	-3.2599	-1.23589
MaAP2-12	2.91281	1.24357	0.85933	8.04714	5.41279	6.52509
MaAP2-13	2.15326	2.25626	1.07895	-2.44626	-1.96623	-3.28897
MaAP2-14	-1.92174	-1.94505	-2.73985	-1.35358	-1.4031	-2.62872
MaAP2-15	1.60674	2.25974	2.6583	-0.489763	0.792062	1.23231
MaAP2-16	-0.134612	-1.11948	0.863791	-3.42483	-3.69483	-1.79081
MaAP2-17	-6.81707	-5.85038	-2.73995	3.5526	0	1.57875
MaAP2-18	6.09898	5.89282	2.53332	2.56334	1.31097	-0.805481
MaAP2-19	8.024	8.40276	5.72466	3.16758	4.05967	2.79827
MaAP2-20	-0.905486	-3.18575	-3.12282	-1.72302	-3.61559	-2.02281
MaAP2-21	1.969	2.04878	2.71682	1.85965	-0.0134911	0.68239
MaAP2-22	0	0	6.8866	-6.2643	-4.69369	-4.19671
MaAP2-23	4.10881	5.35983	0	-8.41876	-4.70868	-5.0446
MaAP2-24	2.64654	2.78836	1.6151	-1.53378	-0.305483	-1.28282
MaAP2-25	-0.112207	-5.71526	-1.86393	1.91071	-2.72839	-0.667438
MaAP2-26	-2.55509	-1.59325	-1.90347	0	0	0
MaAP2-27	-3.2744	-5.57497	2.05312	-2.71034	-1.88869	-0.517915
MaAP2-28	-2.80132	-1.83152	-2.12267	0.995822	0	0
MaAP2-29	-0.603479	0.761157	0.460756	-1.43507	-0.666919	-1.11448
MaAP2-30	4.04846	5.18556	2.00222	-1.48771	-0.278635	-1.1732
MaAP2-31	-4.26178	-3.29416	-3.60225	0.609405	0.948254	0
MaAP2-32	0	0	0	-7.87818	-7.30709	-7.51033
MaAP2-33	0	0	0	0	0.587461	0
MaAP2-34	5.29847	6.128	5.8976	1.79967	3.08981	3.64067
MaAP2-35	0	0	0	-9.41877	-8.8477	-9.05093
MaAP2-36	-2.86502	-6.44651	-1.40948	2.13577	0.405346	2.22728
MaAP2-37	0.0663743	-5.74037	-1.19425	-6.37347	-5.18857	-4.41614
MaAP2-38	-0.042101	0.979976	-3.5511	0.88067	1.94185	-4.07572
MaAP2-39	6.51168	1.61797	3.12485	0.319937	-1.30863	-3.4074
MaAP2-40	1.50937	0.364717	-0.492946	0.194149	-0.514908	-2.64491
MaAP2-41	0.137069	0.169617	0.192824	-3.12037	-3.78902	-2.69445
MaAP2-42	3.81543	4.15424	2.92927	2.50352	3.00421	2.25637
MaAP2-43	0.957502	-2.0039	-4.36887	-1.035	-1.66231	-1.27158
MaAP2-44	-7.6151	-6.65036	-6.95865	1.17035	2.16542	0
MaAP2-45	-0.244338	-1.26819	0.266639	1.27249	1.7595	3.07878
MaAP2-46	-0.139988	-1.75422	-0.145028	0.727431	-2.58755	-4.25569
MaAP2-47	1.88391	2.03164	1.27012	4.16009	4.2593	3.67976
MaAP2-48	1.87883	3.97452	-1.59473	-5.64129	-5.72896	-8.17154
MaAP2-49	8.31842	8.94161	5.397	0.196005	0.829132	-1.38229
MaAP2-50	2.12169	0.805304	-1.79024	5.20595	4.22325	1.20059
MaAP2-51	3.59486	2.43211	0.545316	0.582676	0.149161	-1.7228
MaAP2-52	0	0	0	0	0	0
MaAP2-53	0	0	0	0	0	0
MaAP2-54	1.95917	1.374	1.04192	2.11658	1.89925	0.745015
MaAP2-55	0.0800904	-0.730759	-0.389554	0.429758	0.134492	0.684856
MaAP2-56	2.25815	2.23025	1.11146	-2.10428	-1.61065	-1.76826
MaAP2-57	6.29338	6.29253	4.9994	-0.429049	0.155819	-0.972586
MaAP2-58	0.702648	-4.06835	-4.367	-5.41866	-4.84756	-5.05078
MaAP2-59	4.41446	6.05961	2.64028	11.3185	12.3442	8.00818
MaAP2-60	3.94131	2.69635	5.60631	-3.14494	-2.55731	-2.69299
MaAP2-61	0	0	0	0	0	0
MaAP2-62	5.59836	5.90383	3.65623	3.64619	5.30648	3.35825
MaAP2-63	-2.55835	-4.19717	-2.68754	-2.78242	-6.09963	-3.28035
MaAP2-64	3.90598	4.48549	5.1102	-6.34284	-4.28828	-4.22133
MaAP2-65	9.82718	9.43488	7.07363	0.44796	0.438258	-0.643707
MaAP2-66	-4.99404	-4.49765	-2.46522	0.177487	-2.21794	-0.655641
MaAP2-67	5.44605	6.79537	3.95206	-0.311359	0.961433	-0.217498
MaAP2-68	2.27981	-0.690199	-1.56907	-2.27746	-3.52971	-3.39655
MaAP2-69	0.880233	-0.115628	0.0701021	-1.0495	-2.4763	-2.16353
MaAP2-70	-0.424023	-1.16183	1.19425	2.21661	1.75063	1.4585
MaAP2-71	7.18867	7.99796	0	5.99587	4.35115	-0.646476
MaAP2-72	-4.73429	-1.07887	-4.08411	-0.0391827	0	0
MaAP2-73	-2.88298	-4.91605	-5.22418	0	0	0.344087
MaAP2-74	2.84489	3.07823	1.95139	1.66139	1.42136	0.199992
MaAP2-75	6.68718	5.01565	1.11597	-0.0629181	-0.270162	-5.29464
MaAP2-76	4.68877	3.92844	-1.24859	2.69501	4.15397	-0.440906
MaAP2-77	3.41144	0.825579	-0.904878	2.68236	1.49664	-1.62704
MaAP2-78	-3.68406	-8.9197	-4.18977	-2.7419	-5.75463	-4.95231
MaAP2-79	2.63374	2.44001	1.19299	-0.641192	-0.891319	-1.17044
MaAP2-80	0.811084	2.26746	1.30882	-7.54761	-5.87253	-5.87048
MaAP2-81	2.86782	-0.577083	-2.60041	-1.35642	-2.41861	-5.26952
MaAP2-82	-0.218811	-1.05951	0.179097	-2.4536	-3.98039	-1.30377
MaAP2-83	0.804955	-2.97799	0.110034	-5.52053	-9.09564	-4.21304
MaAP2-84	1.6779	1.46698	1.45174	-2.62367	-3.15211	-3.33464
MaAP2-85	1.78751	1.43449	0.779446	-0.157989	-0.650764	-1.19018
MaAP2-86	4.09179	2.38628	2.4027	-2.79854	-2.35788	-3.77724
MaAP2-87	0.583192	-0.457964	-1.7667	-1.6479	-2.48431	-4.54759
MaAP2-88	-3.30798	-7.79178	-2.38395	-2.15642	-3.46321	-2.20216
MaAP2-89	-9.71273	-8.74677	-4.89258	0	0	0
MaAP2-90	1.74677	-0.26773	0.110703	-2.4638	-3.07868	-1.74097
MaAP2-91	0	0	0	0	0	0
MaAP2-92	1.07484	-0.262487	-1.17829	-1.29494	-3.57536	-2.43416
MaAP2-93	4.94749	5.20216	3.24988	0.0469725	0.814724	0.819261
MaAP2-94	4.1826	3.47914	2.24272	-0.558489	-0.318927	-1.75992
MaAP2-95	4.70822	4.59537	2.56703	-1.89587	-1.66333	-2.76335
MaAP2-96	0.126846	-0.0177853	0.121056	-0.655811	-1.18403	-0.00491107
MaAP2-97	6.58812	6.69596	5.55349	-4.40732	-2.38171	-4.41209
MaAP2-98	0	0	0	0	0	0
MaAP2-99	-0.458117	-7.75893	-2.98435	3.99477	2.78477	3.37933
MaAP2-100	2.43237	3.77892	2.63936	-6.44761	-5.08699	-6.06637
MaAP2-101	6.80592	7.27687	5.34783	3.2579	4.23642	3.33005
MaAP2-102	-1.24539	-3.68558	-2.67204	-0.132602	-2.66754	-0.276055
MaAP2-103	-5.19047	-4.22	-4.51605	0	0	0
MaAP2-104	-0.894186	1.61311	-0.775021	-11.0722	-7.16166	-10.1563
MaAP2-105	4.08521	5.12471	4.41791	-1.44788	-1.12753	0.642918
MaAP2-106	-5.62714	-8.67399	-4.43058	-4.96342	-7.05583	-4.58666
MaAP2-107	-7.92065	-6.94981	-1.2817	2.31263	0.948254	2.24139
MaAP2-108	-5.39816	-4.43074	-4.73539	0	0	1.67315
MaAP2-109	-4.19623	-3.22914	-3.53271	-3.58735	-5.84758	-6.05084
MaAP2-110	0.561174	-0.689613	-2.10252	-2.84884	-3.66397	-0.647217
MaAP2-111	0.534327	-0.0163501	-0.866042	-3.32278	-3.8888	-2.5447
MaAP2-112	0	0	0	0	0	0
MaAP2-113	-8.97586	-8.00863	-8.31446	-0.328899	0	0
MaAP2-114	6.53046	4.53469	5.21105	-5.27308	-4.54143	-6.4058
MaAP2-115	-2.74409	-5.91173	-5.65383	-1.24681	-3.78109	-1.10355
MaAP2-116	2.61557	2.16006	2.04279	3.54758	2.71554	3.01662
MaAP2-117	0.156345	-1.10152	-1.40844	0	0	0
MaAP2-118	0.431861	0.49413	2.10943	-4.83413	-3.95938	-3.45956
MaAP2-119	1.87298	2.19323	2.10052	-0.880063	-0.208421	-0.600321
MaAP2-120	3.5371	0.854296	0.642523	-2.80201	-4.33066	-4.33456
MaAP2-121	-3.0208	-1.13514	-4.24244	-11.2001	-8.05451	-10.8323
MaAP2-122	5.38061	6.56481	5.17893	0.795933	1.53358	0.566476
MaAP2-123	9.23814	8.87715	6.26635	2.72354	2.54003	1.94438
MaAP2-124	-1.95154	-3.82192	-2.71611	-0.934512	-3.5813	-3.34775
MaAP2-125	-4.44662	-8.71039	-3.94714	-3.29013	-4.61699	-3.09662
MaAP2-126	7.50063	7.4041	0.108142	3.35467	6.21872	1.24569
MaAP2-127	3.3146	2.89604	0.986639	-1.14674	-0.703722	-2.22436
MaAP2-128	6.42331	5.43932	3.34983	1.01568	0.226907	-0.868789
MaAP2-129	0.0663258	-0.905491	-0.870217	-3.02452	-9.09564	-3.66174
MaAP2-130	0	0	0	0	0	0
MaAP2-131	-3.49227	-4.03	-5.06172	-0.91661	-0.552916	-2.43994
MaAP2-132	5.0768	5.76792	4.81294	0.0654457	0.950676	1.02197
MaAP2-133	-4.81373	-9.03969	-6.17623	-3.21057	-4.94877	-4.08938
MaAP2-134	2.83674	2.79419	2.80036	-4.23605	-4.29181	-5.31493
MaAP2-135	0.476462	-2.0225	0.0505244	-3.33924	-4.09882	-2.706
MaAP2-136	3.79854	4.6232	4.43357	-3.6196	-3.79374	-4.18948
MaAP2-137	-3.39583	-7.91652	-3.21473	3.41692	0	2.62719
MaAP2-138	0.985094	2.79385	1.40402	-5.29533	-4.46047	-4.62494
MaAP2-139	-1.39032	-1.73606	-5.89202	-5.85563	-6.71195	-8.75136
MaAP2-140	0.190079	0.699634	0.0715016	-5.76786	-4.14978	-4.39052
MaAP2-141	2.68931	0.176299	-1.05571	0.0923155	-0.648835	-1.81968
MaAP2-142	-0.175362	0.297323	-0.00435843	-1.12428	-0.770797	0.393952
MaAP2-143	4.12362	5.20215	6.12374	-7.72666	-7.39999	-8.34128
MaAP2-144	0.0384411	0.639573	1.46543	0.700935	1.43513	1.59442
MaAP2-145	5.76884	4.86596	3.19841	-3.97153	-3.73093	-3.93888
MaAP2-146	-4.23339	-3.26138	-3.55367	0	0	0
MaAP2-147	6.89284	7.21493	5.77062	3.65336	3.94024	3.53484
MaAP2-148	0.86426	-1.69809	-1.9154	-1.429	-3.20931	-2.49625
MaAP2-149	1.04892	-1.09355	-3.33848	-1.26437	-2.62905	-2.79078
MaAP2-150	1.91367	3.08449	2.53457	1.24465	2.33579	1.93902
MaAP2-151	-2.77481	-2.60728	-2.61048	-0.800352	-0.0130486	0.949941
MaAP2-152	4.18492	4.79288	4.46114	-3.12773	-3.16566	-2.11078
MaAP2-153	-1.29142	0.499198	-0.537567	-2.8523	-0.769008	-4.26746
MaAP2-154	0.569412	-0.36336	0.394215	-0.837396	-1.66213	-1.21243
MaAP2-155	-3.20862	-4.18314	-5.67838	-7.85554	-9.59682	-7.5509
MaAP2-156	7.16553	8.36268	8.33176	-3.99177	-3.64008	-2.65272
MaAP2-157	4.369	3.40222	3.24415	1.85216	1.63121	0.969319
MaAP2-158	5.43158	5.82814	3.20263	-1.48166	0.0327121	-1.24349
MaAP2-159	-6.31801	-4.02292	-4.55898	-2.25385	-4.06887	-4.54388
MaAP2-160	4.44473	2.90903	1.88515	-1.02839	-1.76145	-2.8201
MaAP2-161	-1.38042	-2.32031	-0.814231	-1.66334	-2.32124	-1.69923
MaAP2-162	-1.21778	-0.248074	-0.539792	0	0.367363	0
MaAP2-163	1.63049	2.72069	1.12612	-0.113009	0.427716	0.592662
MaAP2-164	4.84576	4.35498	3.3528	2.46221	2.07174	1.13196
MaAP2-165	-1.99809	-3.50773	-2.2094	-0.0648559	-1.32276	0.163229
MaAP2-166	0.253089	0.00186639	0.124995	1.37242	0.70679	0.323996
MaAP2-167	2.1725	-1.87103	-0.333108	0.318724	-1.17494	-3.55892
MaAP2-168	2.53673	1.54106	0.602806	-0.691673	-0.785798	-2.23976
MaAP2-169	-4.81335	-3.84617	-4.14586	0	0	0
MaAP2-170	6.6714	7.47556	4.86399	-1.76797	0.235465	-3.11585
MaAP2-171	2.43374	1.65976	-0.0292133	-3.13689	-1.79393	-2.85694
MaAP2-172	2.41588	2.44673	0.268633	-5.93184	-3.85965	-7.45568
MaAP2-173	1.24478	0.743906	0.798075	-1.44135	-1.53887	-2.06117
MaAP2-174	2.30898	6.97898	4.61385	4.97235	6.96017	6.40348
MaAP2-175	-3.89443	-4.35218	-3.79544	0	0	0.393137
MaAP2-176	0	0	0	0	0	0
MaAP2-177	-0.890562	-6.36918	-1.73792	-2.4471	-5.21888	-3.30794
MaAP2-178	2.84487	2.25959	2.48949	-2.60698	-2.44645	-3.45499
MaAP2-179	-7.55015	-6.58408	-6.89056	-5.28993	-6.65498	-4.11256
MaAP2-180	1.42794	-5.30515	-0.00743385	-0.840864	-3.52564	-7.75134
MaAP2-181	-1.07028	0.826165	-1.81193	0.163898	4.06583	0.0960251
MaAP2-182	9.31341	3.54152	7.43772	2.77497	3.11245	3.31605
MaAP2-183	-6.92655	-5.95782	-6.25797	1.96708	2.19634	3.79152
MaAP2-184	-3.58341	-8.28792	-2.6994	-1.58309	-1.33438	-0.888274
MaAP2-185	-0.335947	-4.31461	-4.61296	-1.01429	0	0
MaAP2-186	4.82213	5.97585	2.98419	-2.08976	-2.69523	-5.93512
MaAP2-187	0.548106	0.91538	0.771302	0.297576	0.548151	0.584709
MaAP2-188	-3.42762	-7.84404	-4.30602	2.23347	0	1.99041
MaAP2-189	1.53822	2.24446	0.519709	4.7214	5.74707	3.87038
MaAP2-190	3.26755	3.19248	1.31437	-1.63027	-1.21677	-2.83781
MaAP2-191	-3.60662	-0.940553	-2.95222	-4.57433	-3.31288	-7.22081
MaAP2-192	-3.35679	3.35271	1.96403	0.549025	1.59638	0.393137
MaAP2-193	-0.404291	-0.575152	-0.209865	-0.197193	-0.00160586	0.280811
MaAP2-194	0.322071	-0.243056	0.375897	1.00154	0.599942	0.660048
MaAP2-195	1.91286	1.60062	0.451585	-1.60001	-1.33925	-1.68125
MaAP2-196	3.79348	3.91629	1.43862	-2.95629	-1.6243	-3.55093
MaAP2-197	7.09012	7.44281	5.62431	-1.34469	-0.266018	-1.78809
MaAP2-198	-2.48759	-8.34628	-8.6522	-4.35832	-7.43267	-9.47719
MaAP2-199	-5.90991	-6.22807	-6.17625	0.432916	-3.04978	-0.916749
MaAP2-200	1.64297	-1.46117	-0.245172	-3.22149	-4.06293	-6.60788
MaAP2-201	5.48284	7.92528	4.91323	-6.57828	-4.21647	-7.31883
MaAP2-202	1.08622	0.524539	0.610865	-3.83549	-4.4082	-3.04891
MaAP2-203	7.39049	8.90654	10.0879	-0.0670645	1.33356	1.56622
MaAP2-204	0.48028	-0.158142	0.665278	-4.092	-3.21358	-2.16826
MaAP2-205	0	0	0	-6.00365	-5.43251	-5.63577
MaAP2-206	-0.776672	0.679214	1.38766	1.8274	3.33408	2.33003
MaAP2-207	2.8808	-0.653186	0.485156	-6.59553	-7.42634	-8.6339
MaAP2-208	8.93061	9.21739	7.26513	-4.6256	-3.85911	-4.44268
MaAP2-209	2.09244	2.38943	1.59498	0.128244	0.159512	-0.359461
MaAP2-210	1.76066	1.20788	0.259543	2.72952	2.58918	1.98281
MaAP2-211	-2.50619	-0.76072	-1.80586	-6.31698	-6.69325	-4.92128
MaAP2-212	-3.72336	-7.23587	-5.69675	0.0186803	0	0.393137
MaAP2-213	-0.959667	-2.34472	-1.51371	-2.17925	-1.95331	-0.272443
MaAP2-214	-2.21482	-1.49841	0.255325	-0.560459	0.228057	0.897491
MaAP2-215	4.6027	3.39323	1.30454	0.352169	-0.102242	-0.213452
MaAP2-216	0.0939454	-0.541337	-1.89503	-0.655844	-3.20726	-4.19082
MaAP2-217	0.0457732	0.550827	-0.719867	0.578469	1.81699	0.645937
MaAP2-218	3.5648	5.72038	4.8945	4.49283	5.40635	4.37835
MaAP2-219	-1.661	-4.50728	-2.28191	-2.27497	-3.5082	-4.90118
MaAP2-220	-5.9443	-6.87867	-7.17803	-1.91513	-1.74825	-2.61635
MaAP2-221	1.21893	2.88299	-0.125712	-7.71067	-9.01763	-5.09566
MaAP2-222	3.77663	3.37665	1.99453	-3.7423	-3.60126	-3.82784
MaAP2-223	0	0	0	0	0	0
MaAP2-224	0.71392	1.18487	2.29376	2.47069	3.00079	2.75891
MaAP2-225	2.70399	2.82813	2.59128	-0.605046	-0.219434	-1.6824
MaAP2-226	3.11483	2.86596	4.45392	0.868016	0.850157	0.686943
MaAP2-227	2.18556	1.55907	0.470826	1.7468	0.426044	-1.425
MaAP2-228	-4.69301	-5.47492	-5.78911	-3.43956	-5.84758	-6.05084
MaAP2-229	-1.54048	-2.77594	-2.54657	-2.35161	-4.38126	-2.97552
MaAP2-230	1.63842	1.5824	2.46445	-1.15896	-2.45553	-0.00749652
MaAP2-231	-0.951155	-4.41101	-2.75098	1.34098	-2.86151	-0.589203
MaAP2-232	1.66032	2.26653	1.2239	-1.52323	-0.774768	-1.71404
MaAP2-233	1.0734	-0.311664	-1.9851	1.24968	0.259183	-2.3916
MaAP2-234	0.370892	-2.37382	-0.0485045	-1.90441	-2.54625	-2.91656
MaAP2-235	0.149253	-0.922623	0.0754631	5.87893	4.94024	5.06244
MaAP2-236	0.465714	-0.69612	-2.24298	0.21094	-1.18334	-1.35115
MaAP2-237	3.20038	2.95755	1.16443	-3.99837	-2.45649	-5.1425
MaAP2-238	-0.28545	-1.20889	-0.807137	-4.97833	-5.59117	-4.30831
MaAP2-239	-0.564465	-1.34673	-3.46736	-1.13074	-2.75145	-2.99628
MaAP2-240	0	0	0	0	0	0
MaAP2-241	-0.186319	-0.778109	0.118678	-2.05001	-2.24788	-2.2173
MaAP2-242	-2.65741	-3.74946	-2.18861	-2.52802	-4.41546	-1.9091
MaAP2-243	-0.783759	-4.22473	-1.21067	-0.442141	-2.4576	-0.126938
MaAP2-244	-2.39736	-2.09071	-2.61971	-0.263722	-2.88584	0.444354
MaAP2-245	3.86268	4.47708	2.0313	2.2326	3.98973	2.13463
MaAP2-246	2.91118	2.80484	1.21716	-0.675152	0.313333	-0.428415
MaAP2-247	0.408644	0.0350021	0.862652	-3.99951	-4.11673	-4.96144
MaAP2-248	-3.71055	-2.74403	-3.05098	0	0	0
MaAP2-249	-2.31164	-6.94733	-7.25628	-2.06308	-1.91103	-6.05084
MaAP2-250	-1.0957	-1.28667	-0.278136	0.293296	-0.311323	0.0382929
MaAP2-251	2.5034	1.83551	3.75127	-1.33952	-1.55521	-0.919066
MaAP2-252	3.18631	3.49351	4.78976	-6.00365	-3.6175	-0.280945
MaAP2-253	7.35802	7.67421	3.18433	-5.5271	-5.70441	-8.39124
MaAP2-254	-2.31046	-2.57103	-1.41224	-1.58708	-0.51653	-0.476603
MaAP2-255	-0.403267	-0.384522	-1.62205	-2.38964	-2.24493	-2.66579
MaAP2-256	-2.039	-1.76728	-2.87769	-3.36094	-4.14477	-3.43698
MaAP2-257	4.99251	5.70473	6.30721	-1.34006	-1.40363	-0.100371
MaAP2-258	5.28344	5.77376	5.82237	4.89992	5.07729	4.8457
MaAP2-259	-0.971651	-2.19182	-3.48809	-2.22932	-4.17305	-4.05799
MaAP2-260	-0.448519	-0.159984	-2.05204	-0.217405	-2.92496	-3.93852
MaAP2-261	1.98675	4.05834	3.5353	-8.72286	-7.05465	-7.9291
MaAP2-262	-0.412902	-0.840838	-0.857879	0.791578	-0.130611	-1.06309
MaAP2-263	-0.651951	-0.569162	0.302167	-0.182973	-0.10451	-0.342409
MaAP2-264	0	0	0	0	0	0
MaAP2-265	3.32732	4.20198	3.5552	1.35897	2.37535	2.24968
MaAP2-266	4.76786	4.72187	3.98162	2.88834	3.33242	1.11321
MaAP2-267	-0.449442	-2.12924	-2.52931	-1.22748	-1.75756	-4.07876
MaAP2-268	0	0	0	0	0	0
MaAP2-269	-1.37123	-3.23324	-2.6232	-2.51508	-3.62258	-2.20032
MaAP2-270	-1.36872	-1.10049	-6.80955	-0.411128	-2.64541	-3.41347
MaAP2-271	-1.52346	-3.55892	-4.63948	-5.68434	-7.98992	-7.68218
MaAP2-272	0	0	0	0	0	0
MaAP2-273	0.993544	-2.60824	-2.96296	-0.578731	-2.08132	-6.64527
MaAP2-274	1.66501	1.92728	1.52878	-0.358911	0.425363	-0.70109
MaAP2-275	-1.08241	-6.02269	-3.90116	2.10772	0	3.36518
MaAP2-276	-2.5889	-1.61782	-1.9213	0	0	0
MaAP2-277	-4.41362	0.036051	-3.74516	-5.41866	-3.07105	-5.05078
MaAP2-278	-1.59846	-1.08424	-0.587593	0.592987	0.965724	1.02746
MaAP2-279	-6.46901	-5.50144	-5.8037	-4.50803	-5.55469	-10.0282
MaAP2-280	6.85493	5.88279	0	-9.50131	-8.73174	-10.0654
MaAP2-281	0.799469	0.413073	-0.442141	-0.234079	-0.837937	-1.77746
MaAP2-282	2.68808	2.69242	1.83004	2.80592	2.6243	0.838497
MaAP2-283	6.15575	5.36926	2.14028	-3.93301	-2.77064	-6.45663
MaAP2-284	5.29739	5.99018	2.60316	-7.63413	-7.26247	-9.837
MaAP2-285	4.6197	3.18401	0.671348	4.38468	3.94168	1.16667
MaAP2-286	3.81827	2.08745	3.505	2.45256	1.57983	2.13736
MaAP2-287	1.14387	3.05049	0.646098	-6.80814	-6.87854	-5.79668
MaAP2-288	-0.340894	-1.86303	-2.16617	-11.5887	-11.0176	-11.2209
MaAP2-289	0.229759	2.26335	2.15537	1.51747	2.23145	1.85247
MaAP2-290	1.867	0.107453	0.511524	0.207195	0.602699	-0.0502865
MaAP2-291	4.58191	3.48727	0.0283347	4.19695	3.42103	0.358413
MaAP2-292	5.83724	4.23772	1.01785	-1.21319	-1.81731	-4.35794
MaAP2-293	-1.87046	-8.39087	-4.5363	5.02049	0.587461	0
MaAP2-294	-1.97485	-3.56673	-3.37155	-2.84084	-3.8574	-1.61318
MaAP2-295	5.31906	5.34586	1.81617	-0.69386	-0.464565	-2.76363
MaAP2-296	0.113023	-0.522543	-2.85394	-0.710469	-1.13448	-2.14581
MaAP2-297	3.49563	2.34261	0.288152	-0.517231	1.40862	-1.75731
MaAP2-298	-4.6655	-4.64326	-3.68855	0.498066	0.705773	0.0698837
MaAP2-299	4.29953	5.2655	4.43714	1.23179	1.46828	0.20459
MaAP2-300	0.487382	-1.57646	-1.54821	-2.10302	-1.34665	-1.24314
MaAP2-301	-3.0208	-1.13514	-4.24244	-11.2001	-8.05451	-10.8323
MaAP2-302	-1.92174	-1.94505	-2.73985	-1.35358	-1.4031	-2.62872
MaAP2-303	3.79348	3.91629	1.43862	-2.95629	-1.6243	-3.55093
MaAP2-304	-3.35679	3.35271	1.96403	0.549025	1.59638	0.393137
MaAP2-305	2.56746	3.60205	2.68251	-5.48333	-6.97362	-3.16648
MaAP2-306	-0.894186	1.61311	-0.775021	-11.0722	-7.16166	-10.1563
MaAP2-307	8.31842	8.94161	5.397	0.196005	0.829132	-1.38229
MaAP2-308	-3.2744	-5.57497	2.05312	-2.71034	-1.88869	-0.517915
MaAP2-309	-0.651951	-0.569162	0.302167	-0.182973	-0.10451	-0.342409
MaAP2-310	2.8808	-0.653186	0.485156	-6.59553	-7.42634	-8.6339
MaAP2-311	3.77663	3.37665	1.99453	-3.7423	-3.60126	-3.82784
MaAP2-312	0.985094	2.79385	1.40402	-5.29533	-4.46047	-4.62494
MaAP2-313	1.04892	-1.09355	-3.33848	-1.26437	-2.62905	-2.79078
MaAP2-314	5.48284	7.92528	4.91323	-6.57828	-4.21647	-7.31883
MaAP2-315	2.83674	2.79419	2.80036	-4.23605	-4.29181	-5.31493
