# Supplementary material for: MaSMG7-Mediated Degradation of MaERF12 Facilitates Fusarium oxysporum f. sp. cubense Tropical Race 4 Infection in Musa acuminata
Source: Int J Mol Sci. 2024 Mar 18;25(6):3420. doi: 10.3390/ijms25063420 (PMC10970408; doi:10.3390/ijms25063420)
Supplement: Supplementary file 1 [file ijms-25-03420-s001.zip › Table S2 Primers used in this study..xlsx]

## Sheet: Sheet1
Number	Primers	Sequences (5’-3’)	Notes
1	MaERF12-BD-F	ATGGAGGCCGAATTCCCGGGGATGGCGGGAGCGTCCGTC	Amplification of MaERF12 gene for constructing the plasmid of pGBKT7-MaERF12
2	MaERF12-BD-R	AGGTCGACGGATCCCCGGGAATTAGTGTTGGATCTGCGCCAGCA
3	MaSMG7-AD-F	GCCAGTGAATTCCACCCGGGTATGATGACCGCGCCAATGGTT	Amplification of MaSMG7 gene for constructing the plasmid of pGBKT7-MaSMG7
4	MaSMG7-AD-R	GTATCGATGCCCACCCGGGTGTCACACGAAGTATGGGCTAGACCAAAG
7	MaERF12-GFP-F	AGCTCGGTACCCGGGGATCCTATGGAGGGGACGAGGTCAGG	Amplification of MaERF12 gene for constructing the plasmid of pCambia1300-35S:GFP:MaERF12
8	MaERF12-GFP-R	GGTCGACTCTAGAGGATCCCCTCAATTGAAGAGTGGCGATAAGGCA
9	MaERF12-CFP-F	GACGAGCTGTACAAGTCTAGAATGGAGGGGACGAGGTCAGG	Amplification of MaERF12 gene for constructing the plasmid of pCambia1300-35S:CFP:MaSMG7
10	MaERF12-CFP-R	ATACGAACGAAAGCTCTGCAGTCAATTGAAGAGTGGCGATAAGGCAG
11	MaSMG7-GFP-F	AGCTCGGTACCCGGGGATCCTATGATGACCGCGCCAATGGTT	Amplification of MaSMG7 gene for constructing the plasmid of pCambia1300-35S:GFP:MaSMG7
12	MaSMG7-GFP-R	GGTCGACTCTAGAGGATCCCCTCACACGAAGTATGGGCTAGACCAAAG
13	INF1-GFP-F	AGCTCGGTACCCGGGGATCCTATGAACTTTCGTGCTCTGTTCGCT	Amplification of INF1 gene for constructing the plasmid of pCambia1300-35S:GFP:INF1
14	INF1-GFP-R	GGTCGACTCTAGAGGATCCCCTCATAGCGACGCACACGTAGAC
15	MaSMG7-FLAG-F	GGGCCCATAGGCCTGAATTCGATGATGACCGCGCCAATGGTT	Amplification of MaSMG7 gene for constructing the plasmid of pCambia35S:MaSMG7:3FLAG
16	MaSMG7-FLAG-R	ACGCGTGACTAGTAAGCTTGCCACGAAGTATGGGCTAGACCAAAG
17	MaERF12-dsRNA-F	TAATACGACTCACTATAGGGAGAACCTTCGACACCCCCGTGGA	Amplification of the template for synthesis of MaERF12-dsRNA
18	MaERF12-dsRNA-R	TAATACGACTCACTATAGGGAGAATAAGGCAGGCGCCAGCT
19	MaSMG7-dsRNA-F	TAATACGACTCACTATAGGGAGAGCTTCGGTGTCGAATACCTATGACT	Amplification of the template for synthesis of MaSMG7-dsRNA
20	MaSMG7-dsRNA-R	TAATACGACTCACTATAGGGAGAATCAGAGCTTAATCCTGAAGGCACT
21	MaERF12-qF	CTGCTGCCACCTCGTTCTAC	qRT-PCR analysis
22	MaERF12-qR	TTGAAGAGTGGCGATAAGGCA
23	MaSMG7-qF	GCTGCCTTTGAGTTTGCTGG	qRT-PCR analysis
24	MaSMG7-qR	TTGCACCTGCTTGCTTTTCC
25	MaTUB-qF	TGTTGCATCCTGGTACTGCT	qRT-PCR analysis
26	MaTUB-qR	GGCTTTCTTGCACTGGTACAC
